# Supplementary material for: A host-specific diaminobutyrate aminotransferase contributes to symbiotic performance, homoserine metabolism, and competitiveness in the Rhizobium leguminosarum/Pisum sativum system
Source: Front Microbiol. 2023 May 16;14:1182563. doi: 10.3389/fmicb.2023.1182563 (PMC10228743; doi:10.3389/fmicb.2023.1182563)
Supplement: Supplementary file 2 [file Table_1.xlsx]

## Sheet: Pea
Pea Untarget analysis
																Peak areas
						Statistical analysis				Percentage of change between strains			Media			Rlv UPM791 (A)						Rlv UPM1458 (B)						Rlv UPM791 (pBBRc189) (C)
Name	Group	Formule	Mass (avg)	MT (avg)	RMT	pKruskal	pUM (A vs B)	pUM (A vs C)	pUM (B vs C)	% change (B v A)	% change (C v A)	% change (C v B)	Rlv UPM791 (A)	Rlv UPM1458 (B)	Rlv UPM791 (pBBRc189) (C)	[Area] A1	[Area] A2	[Area] A3	[Area] A4	[Area] A5	[Area] A6	[Area] B1	[Area] B2	[Area] B3	[Area] B4	[Area] B5	[Area] B6	[Area] C1	[Area] C2	[Area] C3	[Area] C4	[Area] C5	[Area] C6
Citrulline	III	C6H13N3O3	175.096	14.1	0.947581	0.000314533	0.0021645	0.0021645	1	-100	-100	#DIV/0!	522.374	0	0	476.224	401.234	594.287	693.397	738.265	230.837	0	0	0	0	0	0	0	0	0	0	0	0
N-Acetyl-L-glutamate 5-semialdehyde	III	C7H11NO4	173.069	15.73	1.05712	0.000384735	0.0021645	0.0021645	0.0021645	-53.4511	-100	-100	1410.24	656.449	0	1045.15	1403.88	1473.12	1277.1	1598.27	1663.89	597.83	610.638	627.295	774.935	727.483	600.513	0	0	0	0	0	0
His Leu (dipeptide)	II	C12H20N4O3	268.153	11.1	0.745968	0.000511099	0.0021645	0.0021645	0.0021645	-95.9405	-46.8768	1208.61	50447.8	2047.94	26799.5	49209.7	49027.4	45097.8	47006.2	49333.8	63011.9	1611.19	2220.69	2632.42	1678.92	3027.29	1117.13	19044.2	25060.1	21282.3	25894.7	37466.4	32049.2
Prolyl-Glutamine	II	C10H17N3O4	243.122	13.05	0.877016	0.000581213	0.0021645	0.00865801	0.0021645	-100	-45.6334	#DIV/0!	698.922	0	379.98	569.321	766.868	748.072	537.09	685.064	887.116	0	0	0	0	0	0	171.925	338.789	356.877	476.932	584.078	351.277
4-Dimethylallyl-L-abrine	II	C17H22N2O2	286.164	10.42	0.700269	0.000627185	0.0021645	0.004329	0.0021645	-93.624	-33.0575	949.917	10726.6	683.928	7180.68	9610.65	8965.69	9567.27	10374.3	12414.9	13427	545.903	730.42	593.29	813.534	1055.97	364.453	4962.63	6732.85	6219.62	7441.94	9470.8	8256.21
Tripeptide	I	C12H21N3O5	287.148	13.72	0.922043	0.00108042	0.0021645	0.025974	0.0021645	87.0987	-27.4896	-61.2448	35066.8	65609.5	25427.1	30923.1	33906.8	34960.2	33724.8	36437.3	40448.4	57528.2	65744.1	69366	71336.4	71083.2	58599.1	15769	17914.2	27309.8	33969.5	32497.5	25102.4
N-Hydroxy-L-valine/N-Methyl-L-threonine	I	C5H11NO3	133.073	11.66	0.783602	0.00126521	0.0411255	0.0021645	0.0021645	46.9974	-55.5008	-69.7279	7527.42	11065.1	3349.64	8487.36	12149.4	4780.48	5750.51	6826.08	7170.72	10975.2	11260.2	11004	14323.3	10224.9	8602.99	3492.95	4005.48	2735.71	3011.5	3621.68	3230.51
L-Proline	III	C5H9NO2	115.063	13.9	0.93414	0.00146439	0.0021645	0.0649351	0.0021645	-55.0336	-41.2452	30.6637	21763.5	9786.26	12787.1	25726.4	27612.1	28342.2	13462	22577.1	12861.1	9344.6	9820.9	10016	10148.2	9602.05	9785.83	10649.3	16134.5	11728.2	13520.2	13856	10834.4
Homoserine	III	C4H9NO3	119.058	13.6	0.913978	0.00167522	0.0021645	0.0930736	0.0021645	-26.9209	-10.8772	21.9539	11789.5	8615.63	10507.1	11802.1	13348.5	10354	10604.3	12067.8	12560.1	8570.97	8789.33	8600.71	8646.47	8723.75	8362.54	8879.75	11001.1	10440.9	10938.4	11737	10045.4
N-Methyl-L-glycine	III	C3H7NO2	89.048	12.63	0.84879	0.0025523	0.0021645	0.0021645	0.309524	-63.5555	-68.0004	-12.1965	7277.22	2652.15	2328.68	8667.8	8560.63	6785.17	6448.68	7415.17	5785.84	2935.77	2891.45	2408.87	2883.94	2053.63	2739.23	2845.05	2987.97	1780.94	2044.96	2485.86	1827.29
Tripeptide	I	C15H29N7O5S	419.191	14.76	0.991935	0.0025523	0.0021645	0.309524	0.0021645	136.714	-21.7688	-66.9512	352.501	834.419	275.766	258.182	235.09	349.819	419.997	373.816	478.102	859.073	694.088	734.384	833.746	1303.46	581.767	164.078	76.6365	315.371	418.221	370.053	310.234
L-Pipecolic acid	I	C6H11NO2	129.078	13.38	0.899194	0.00268122	0.818182	0.0021645	0.0021645	-14.3849	-100	-100	727.753	623.066	0	1202.54	1330.64	473.307	355.083	426.752	578.203	606.369	712.045	640.12	870.601	550.333	358.93	0	0	0	0	0	0
Nicotinamide	II	C6H6N2O	122.05	10.52	0.706989	0.00270601	0.004329	0.0649351	0.004329	-27.3357	-12.8858	19.8858	5743.13	4173.21	5003.08	6447.81	6447.27	4542.03	6402.97	5251.62	5367.08	3837.19	4021.63	3923.63	4350.51	4726.51	4179.76	4526.98	5296.94	4814.57	5201.63	5218.48	4959.88
L-Acetopine	I	C8H16N4O4	232.117	13.32	0.895161	0.00293687	0.484848	0.0021645	0.0021645	11.5384	-73.813	-76.522	692.079	771.934	181.234	808.56	949.555	634.689	601.752	690.429	467.487	652.653	930.119	771.507	1067.24	715.433	494.647	141.798	312.149	113.966	196.417	206.951	116.125
Valine	II	C5H11NO2	117.079	13.14	0.883065	0.00300638	0.0021645	0.0411255	0.025974	-23.5818	-10.3436	17.3234	20758.6	15863.3	18611.4	20512.5	22863.5	19158.2	19270.2	21967.9	20779.2	14487.6	15881.4	16615.2	15432.6	16794.7	15968.4	15860.2	20327	18679.9	18728.5	20727.9	17345
β-Alanine	II	C3H7NO2	89.0479	10.37	0.696909	0.00300638	0.025974	0.0411255	0.0021645	-17.3739	17.9135	42.7073	8449.89	6981.82	9963.56	8332.95	9210.96	6759.68	8670.7	8855.16	8869.91	6991.7	6735.98	6975.64	7085.08	7496.35	6606.17	9383.16	12104.1	8046.49	9647.4	10655.4	9944.84
2,6-Diaminoheptanedioic acid	III	C7H14N2O4	190.095	14.68	0.986559	0.00309559	0.0021645	0.0021645	0.588745	-57.8246	-61.3669	-8.39898	2390.81	1008.34	923.645	3158.4	3278.3	2023.07	1898.92	2058.77	1927.41	1007.69	1152.48	917.237	1169.84	1120.42	682.347	960.505	1191.71	729.938	750.736	1099.85	809.134
Adenosine	III	C10H13N5O4	267.098	13.06	0.877688	0.00309559	0.0021645	0.0021645	0.588745	-26.1056	-34.8801	-11.8743	1945.68	1437.75	1267.02	2085.53	2290.63	1798.89	1827.87	1933.05	1738.08	1693.78	1729.9	1369.95	1428.88	1414.43	989.532	1184.02	1100.56	1470.99	1551.95	1512.42	782.199
Prolylglycine	III	C7H12N2O3	172.086	12.05	0.809812	0.00322494	0.0021645	0.0021645	0.699134	-58.7883	-60.2906	-3.64528	8325.27	3430.99	3305.92	6307.48	8201.57	9141.41	7057.32	9020.14	10223.7	2868.69	4255.4	3180.27	4158.17	3577.05	2546.36	1856.8	2474.91	3561.38	5033.13	4632.53	2276.76
Tripeptide	III	C11H19N3O4	257.137	13.31	0.894489	0.00339922	0.0021645	0.0021645	1	-68.0144	-67.1803	2.60755	2849.34	911.377	935.142	2039.18	2971.67	3003.49	2397.2	2827.34	3857.14	591.553	1459.86	1221.75	762.103	897.992	535.01	404.504	584.607	879.656	1470.44	1434.53	837.11
4-Aminobutyric acid|3-Aminobutyric acid		C4H9NO2	103.063	10.76	0.723118	0.0049712	0.0021645	0.0151515	0.24026	-40.9692	-29.0993	20.1079	16940.3	10000	12010.8	17831.3	21168.9	17370.2	14406.5	15782.7	15082.5	11952.9	13329.3	10167.9	9858.98	7611.15	7079.94	13558.6	16845.4	11401	12230.6	10673.3	7355.97
Guanosine	II	C10H13N5O5	283.094	15.89	1.06788	0.00552302	0.0021645	0.179654	0.025974	-37.894	-12.8277	40.3606	517.153	321.183	450.814	443.107	595.932	505.546	562.098	481.945	514.293	366.45	341.87	211.662	374.554	409.468	223.094	391.418	452.326	487.463	524.75	498.133	350.797
Threonine	II	C4H9NO3	119.058	13.21	0.887769	0.00595927	0.004329	0.004329	0.699134	-37.2699	-39.7736	-3.99133	16222.7	10176.5	9770.33	19105.2	17156.4	22740.4	14029.6	11389.8	12914.6	12624.7	11220.6	10136.4	10043.6	10035.7	6998.02	9307.29	9610.71	10351.3	12143.7	10793.8	6415.22
Glutamic acid	III	C5H9NO4	147.053	14	0.94086	0.00748588	0.00865801	0.004329	0.588745	-60.4791	-65.0831	-11.6496	134542	53172.1	46977.8	185852	195019	136493	140277	79180.6	70428.3	62170.3	79485.1	53054.9	51522.1	41056.3	31744.2	60973.8	73815	33550.5	38875.1	42675.2	31977.2
Aspartic acid	III	C4H7NO4	133.037	14.5	0.974462	0.00861383	0.132035	0.0021645	0.0930736	-20.7727	-38.5127	-22.3913	20312.6	16093.1	12489.7	18496.5	24473.4	21182.4	26785.5	15601.1	15336.6	18329.5	22514.6	16491.5	14877.6	13046.2	11299.3	13238.6	15234.4	11174.3	12499.1	12426.2	10365.4
Methionine	II	C5H11NO2S	149.051	13.76	0.924731	0.00861383	0.0649351	0.0930736	0.004329	-9.84064	14.7873	27.316	6632.36	5979.69	7613.1	6388.61	7819.39	6571.25	6707.2	5906.12	6401.56	6537.8	6112.65	5489.72	6126.46	5981.79	5629.73	7076.93	8650.07	7701.81	7876.58	8109.82	6263.37
2-Aminoadipic acid	III	C6H11NO4	161.069	14.01	0.941532	0.0119515	0.0649351	0.00865801	0.0930736	-19.4806	-34.86	-19.1002	3885.25	3128.38	2530.85	4210.88	5036.73	3015.02	3824.95	3369.14	3854.78	2736.93	3482.88	3363.64	3722.51	3121.96	2342.35	1901.15	1716.81	2578.77	3068.11	3279.15	2641.14
N5-Methyl-L-glutamine	III	C6H12N2O3	160.084	14.01	0.941532	0.0119515	0.0649351	0.00865801	0.0930736	-19.4985	-34.9989	-19.2548	3886.08	3128.35	2525.99	4211.45	5036.47	3015.02	3828.58	3369.14	3855.81	2737.06	3482.88	3363.64	3721.76	3121.96	2342.8	1901.49	1716.51	2578.77	3068.11	3279.15	2611.95
N6-Acetyl-L-Lysine/Glycyl-L-leucine/D-Alanyl-D-Valine	II	C8H16N2O3	188.115	12.18	0.818548	0.0144955	0.004329	0.484848	0.0411255	-23.3555	-9.07943	18.6264	869.734	666.603	790.767	924.384	1124.36	792	753.499	775.939	848.227	701.474	695.614	634.965	759.021	662.036	546.511	784.54	882.265	754.181	839.96	840.758	642.901
N2-Succinyl-L-arginine	III	C10H18N4O5	274.129	13.72	0.922043	0.014752	0.0411255	0.00865801	0.24026	-25.6256	-33.5792	-10.6941	742.744	552.411	493.336	1031.96	903.234	695.547	679.99	524.472	621.259	599.035	444.657	524.094	685.452	568.523	492.707	506.876	538.526	545.423	462.78	414.596	491.816
Eupatoriochromene	II	C13H14O3	218.093	13.41	0.90121	0.0178922	0.004329	0.0930736	0.309524	-30.034	-17.6044	17.7651	3397.37	2377	2799.28	3416.06	3760.6	2769.26	3151.72	3454.02	3832.56	1846.22	2034.29	2495.9	2516.56	2894.65	2474.4	2144.94	2379.4	2509.19	2869.72	3692.28	3200.16
Trimethylamine-N-oxide	I	C3H9NO	75.07	9.63	0.647177	0.0178922	0.309524	0.0930736	0.004329	12.4549	-15.2254	-24.6145	45769.8	51470.4	38801.2	47915.1	61202.8	30610.3	45189.7	42000	47701	55041.7	59907.8	51398.2	54648.4	47871.6	39954.7	39899	36336.4	39442.2	33683.9	44082.4	39363.4
Leucine/Isoleucine	II	C6H13NO2	131.094	13.39	0.899866	0.0195326	0.00865801	0.484848	0.0411255	-15.2576	-5.47144	11.5481	45771	38787.5	43266.7	45757.2	51847	40112.7	41531.9	49054.2	46323.3	36727	39677.2	37115.4	38451.1	40570.4	40183.9	37569.5	47602.5	41672.2	44175.5	48163.3	40417.3
N6-methyl-L-lysine	III	C7H16N2O2	160.12	10.18	0.68414	0.0195326	0.0411255	0.00865801	0.484848	-35.9322	-44.7438	-13.7535	597.028	382.503	329.895	667.755	892.985	389.015	372.189	695.454	564.77	254.945	364.426	319.041	590.942	429.872	335.789	285.953	320.766	246.816	335.002	359.49	431.342
Glutathione disulfide (Adduct M+2H= 306.0771)	III	C20H32N6O12S2	306.077	15.16	1.01882	0.0232783	0.025974	0.0151515	0.699134	-44.5374	-46.6162	-3.74826	10643.1	5902.96	5681.71	11714.6	17488.4	5472.05	7195.77	11387.2	10600.7	3785.41	5408.63	6819.62	7407.4	6676.76	5319.97	4538.24	4922.69	4759.33	4913.67	7876.6	7079.69
N,N-Dimethylglycine	III	C4H9NO2	103.064	14.04	0.943548	0.0260139	0.025974	0.025974	0.393939	-33.7804	-25.7901	12.0664	5734.12	3797.11	4255.28	5160.2	7360.62	3804.44	5049.51	7230.31	5799.61	3812.87	4219.07	3603.91	4078.8	4320.1	2747.92	4938.37	4672.92	3655.46	3552.67	4019	4693.27
Putrescine	III	C4H12N2	88.0996	7.23	0.485887	0.0304634	0.0151515	0.0411255	0.818182	-36.6078	-32.3442	6.72577	584.113	370.282	395.186	782.945	625.324	505.018	375.467	595.914	620.009	440.865	422.059	430.578	353.126	291.297	283.767	403.073	396.345	327.378	449.121	406.983	388.218
Histidine	II	C6H9N3O2	155.069	10.41	0.699597	0.0321097	0.00865801	0.393939	0.132035	-14.2174	-4.87665	10.8889	5685.03	4876.77	5407.79	5980.51	6249.74	5456.86	5793.86	4992.12	5637.11	4888.08	5006.18	5270.14	4683.06	4666.34	4746.79	4655.51	5803.88	5305.11	5903.2	5790.16	4988.9
N6,N6-Dimethyl-L-Lysine	I	C6H14N4O2	174.136	9.63	0.647177	0.0380442	0.179654	0.0649351	0.0411255	10.32	-13.4507	-21.5471	1166.37	1286.74	1009.49	1229	1368.79	784.27	1209.56	1195.01	1211.59	1332.06	1477.15	1289.59	1316.9	1336.35	968.39	1047.44	901.413	1026.59	983.884	1059.49	1038.1
Leucyl-valine	II	C11H22N2O3	230.163	12.18	0.818548	0.046959	0.025974	0.699134	0.0649351	-23.2566	-9.43399	18.0115	2726.02	2092.04	2468.85	3240.76	3482.71	2487.02	2596.08	2226.42	2323.13	2301.99	2547.3	2100.68	1960.12	1917.66	1724.49	2493.86	2730.18	2449.63	2697.68	2421.35	2020.37
Choline	III	C5H14NO	103.099	9.74	0.65457	0.0489212	0.699134	0.0411255	0.0411255	-3.79378	-14.1521	-10.7668	681179	655337	584778	692339	795863	577909	701080	677822	642062	701941	677045	708049	661072	622527	561388	610788	585396	582366	611139	611653	507327
Dimethylethanolamine		C4H11NO	89.0841	9.84	0.66129	0.0503728	0.699134	0.0649351	0.025974	-11.7576	-27.2885	-17.6003	11466.1	10118	8337.18	10151.4	18242.4	7354.44	11223.8	9413.58	12411	10406.6	11010.4	9972.45	10827	10600.5	7890.9	8450.32	7596.06	8331.93	6759.75	9555.05	9330
L-Alanine		C3H7NO2	89.0481	12.17	0.817876	0.0512643	0.0649351	1	0.025974	-23.0537	-4.96812	23.5042	49619.2	38180.1	47154.1	59146.7	69398.3	42990.9	48098.5	37268.5	40812.3	37510.9	46711.7	37510.9	41011.6	34180.9	32154.7	49390.6	55272.6	46786.3	48319.8	46358.7	36796.4
Glutamine	III	C5H10N2O3	146.069	13.86	0.931452	0.0549911	0.132035	0.025974	0.393939	-66.9989	-77.5644	-32.0154	40699.9	13431.4	9131.28	79492	61000.8	51421.7	39594.7	6245.36	6444.94	22889.4	31091.3	12156.3	6804.03	4249.17	3398.23	16680	23693.1	4950.5	3895.27	3103.96	2464.86
Adenosine 5′-monophosphate		C10H14N5O7P	347.063	20.61	1.38508	0.0579628	0.309524	0.025974	0.179654	-7.35435	-22.9013	-16.7811	3819.67	3538.76	2944.91	3372.46	3341.19	3852.29	3261.48	4683.43	4407.17	2637.52	3198.95	4171.69	3181.03	4226.82	3816.53	2472.59	2808.87	3264	2836.5	3543.19	2744.34
Inosine		C10H12N4O5	268.081	20.69	1.39046	0.0643969	0.132035	0.0151515	0.818182	-25.799	-29.0794	-4.42104	1502.21	1114.66	1065.38	1082.45	1369.29	1589.15	1556.76	1571.82	1843.82	1138.39	937.917	918.213	1167.71	1856.08	669.638	767.394	805.561	1300.7	1203.29	1295.79	1019.53
N-acetylnorspermidine		C8H19N3O	173.151	12.06	0.810484	0.0647746	0.0411255	0.0930736	0.484848	-59.7401	-58.7582	2.43902	5016.8	2019.76	2069.02	7213.82	11449	4152.02	3233.11	2081.81	1971.1	2210.56	1965.1	1998.24	2000.24	2064.99	1879.41	2043.03	1956.66	2038.04	2124.02	2188.19	2064.18
Tyrosine		C9H11NO3	181.073	14.38	0.966398	0.0728114	0.0411255	0.699134	0.0930736	-12.6189	-2.97354	11.0383	7597.05	6638.39	7371.15	7282.96	8218.91	6348.65	6853.76	8777.35	8100.7	6222.58	6343.56	6271.95	6790.1	6713.24	7488.91	6302.93	7159.19	7218.25	7708.21	8485.77	7352.55
Cytosine		C4H5N3O	111.04	10.3	0.692204	0.0745346	0.24026	0.132035	0.0649351	18.3046	-19.5784	-32.0216	238.251	281.862	191.605	269.097	286.955	187.079	195.898	228.829	261.651	369.198	132.22	279.548	350.693	313.28	246.235	171.378	189.859	206.307	257.979	198.239	125.871
Hypoxanthine		C5H4N4O	136.038	14.94	1.00403	0.0758538	0.0649351	0.0649351	0.699134	-22.0602	-18.0544	5.1396	17370.9	13538.9	14234.7	17096.5	16352.9	16357.9	19073.6	16655.1	18689.5	15264.4	8899.16	11619.5	15007	20201.8	10241.1	11167.4	12070	14675.6	16501.4	17879.1	13114.6
L-arginine		C6H14N4O2	174.113	10.23	0.6875	0.0794868	0.937229	0.0649351	0.0649351	-2.40848	24.0793	27.1415	5759	5620.29	7145.73	5973.57	6552.25	5010.27	5320.93	5492.76	6204.22	4945.1	3506	6656.99	6013.38	5745.29	6855	4824.4	7032.96	7536.43	8675.12	7956.61	6848.84
L-lysine		C6H14N2O2	146.105	9.95	0.668683	0.079953	0.818182	0.132035	0.025974	-1.59804	-22.1181	-20.8533	12092.8	11899.5	9418.1	15347.1	15132.4	7852.22	8355.46	14031.7	11837.8	10420.3	11312.9	12210.2	14681.4	11842.3	10930.2	7340.25	10188.2	7678.44	9381.06	11420.1	10500.6
N(6)-(Octanoyl)lysine		C14H28N2O3	272.21	13.39	0.899866	0.0823254	0.0411255	0.588745	0.132035	-15.9106	-5.54559	12.3262	3489.95	2934.68	3296.41	3320.42	3601.35	2980.69	3064.56	4174.18	3798.51	2555.35	2800.68	2844.12	3039.94	3346	3021.98	2654.05	3171.93	3233.9	3425.97	4046.26	3246.38
S-Adenosyl-L-homocysteine		C14H20N6O5S	384.124	11.97	0.804435	0.0872833	0.0930736	0.0649351	0.588745	-13.8171	-20.2123	-7.42043	3467.26	2988.18	2766.45	3311.04	3742.23	2713.11	3259.97	4070.58	3706.62	2397.01	2766.65	3220.78	3121.31	3562.96	2860.39	2001.48	2272.86	2995.51	3070.36	3345.8	2912.67
Phenylalanine		C9H11NO2	165.079	14.1	0.947581	0.0947299	0.24026	0.393939	0.0411255	-8.66537	3.85386	13.707	11061.8	10103.3	11488.1	10836	13579.7	9584.4	9906.92	11319	11144.8	10075.4	10556.9	9595.23	9680.89	10426.1	10285	10140.4	12125.8	11431.4	11841.8	13019.6	10369.6
meso-2,6-Diaminoheptanedioate (Diaminopimelic acid)		C7H14N2O4	190.095	12.13	0.815188	0.112896	0.309524	0.025974	0.699134	-42.5812	-49.1414	-11.4251	2097.89	1204.59	1066.96	2927.69	4357.74	1017.54	1232.65	1472.93	1578.81	1605.25	1119.74	757.269	1610.08	1265.15	870.027	1175.62	1294.81	785.238	1187.48	1002.49	956.116
Tryptophan		C11H12N2O2	204.091	14.14	0.950269	0.112896	0.0411255	0.24026	0.588745	-17.213	-11.4437	6.96893	2853.72	2362.51	2527.15	2587.66	2898.23	2398.45	2728.93	3366.92	3142.13	2472.35	1924.81	2304.88	2425.28	2445.16	2602.58	1979.14	2230.11	2533	2927.74	3057.07	2435.85
Ornithine		C5H12N2O2	132.089	9.88	0.663978	0.134546	0.0930736	0.699134	0.132035	-35	-16.532	28.4124	1632.89	1061.38	1362.94	2832.61	1316.8	1162.54	1360.69	2093.47	1031.23	1318.96	1376.07	901.315	946.075	936.336	889.506	943.863	1722	1222.97	1671.69	1285.15	1331.97
Glycine		C2H5NO2	75.0326	11.46	0.770161	0.169013	0.179654	0.937229	0.0930736	-11.7793	1.02853	14.518	6557.65	5785.2	6625.09	7037.6	7291.48	5348.77	6291.57	6419.28	6957.17	5293.69	7323.99	5421.19	5587.96	6007.29	5077.06	5830.29	7693.53	5753.52	6694.93	7130.04	6648.25
Betaine		C5H11NO2	117.079	14.42	0.969086	0.202606	0.179654	0.24026	0.309524	-28.3194	-21.858	9.01406	39276	28153.3	30691	27490.9	42508.7	23873.2	40323.4	49020.5	52439.2	25498	28092.7	22817.3	32031.1	32654.5	27826.1	29110.3	36186.8	23402.3	30026.8	35451.1	29969
Adenine		C5H5N5	135.054	10.72	0.72043	0.312315	0.0930736	0.818182	0.588745	13.4353	3.16933	-9.0501	1596.66	1811.18	1647.27	1707.11	1495.84	1629.85	1347.94	1424.22	1975.03	1900.03	1707.34	1880.16	1687.48	1986.15	1705.93	1255.74	1523.84	1730.44	1904.38	2098.64	1370.57
S-Adenosylmethionine		C15H22N6O5S	398.14	10.34	0.694892	0.331124	0.24026	0.309524	0.588745	-28.0169	-18.5059	13.2129	472.382	340.035	384.963	477.034	379.556	381.059	331.463	651.561	613.62	271.916	225.119	388.591	347.024	388.274	419.286	258.035	309.156	339.282	414.898	532.634	455.776
Asparagine		C4H8N2O3	132.053	13.55	0.910618	0.342948	0.484848	0.179654	0.588745	8.0072	21.4571	12.4528	72770.9	78597.8	88385.5	64377.1	67568.9	95711.1	73533.3	64786	70649.1	90059.3	87493.7	80924.5	81091.2	68304.1	63714.3	81183.9	84631.7	111859	116167	80194	56277.2
5'-Methylthioadenosine		C11H15N5O3S	297.091	13.26	0.891129	0.367879	1	0.393939	0.179654	-3.62192	-20.1457	-17.1447	636.955	613.885	508.636	882.298	561.212	486.391	520.909	754.817	616.1	583.269	519.307	704.847	659.463	551.218	665.204	265.798	587.442	470.034	624.03	531.69	572.821
Glutathione		C10H17N3O6S	612.152	15.96	1.07258	0.484254	0.484848	0.309524	0.699134	-26.8514	-37.2837	-14.2617	2258.05	1651.74	1416.17	3994.37	2922.55	619.004	1302.13	3003.76	1706.51	132.598	776.409	1287.1	1827.64	3724.73	2161.93	114.995	373.08	1321.33	394.977	4382.66	1909.97
Xanthine		C5H4N4O2	152.034	20.76	1.39516	0.587333	0.393939	0.699134	0.588745	-13.9899	-16.2554	-2.63408	8009.33	6888.83	6707.38	6978.98	7338.86	7807.8	8746.01	8312.19	8872.14	8993.81	4218.52	5755.68	6652.16	10330.8	5382.01	134.077	6841.31	7325.68	9446.16	9008.96	7488.08
L-Noradrenaline		C8H11NO3	169.074	11.76	0.790323	0.64118	0.937229	0.484848	0.484848	-1.04786	-10.479	-9.53102	235.598	233.129	210.91	271.372	209.114	315.789	170.323	242.442	204.547	227.745	249.828	302.267	159.99	312.933	146.011	219.787	165.086	194.113	243.484	300.048	142.94
Spermidine		C7H19N3	145.153	7.14	0.479839	0.699965	0.393939	0.937229	0.699134	-16.7533	6.79058	28.282	1114.75	927.996	1190.45	1744.86	549.052	771.77	689.635	1537.56	1395.64	374.439	441.96	1304.56	1098.61	1231.79	1116.62	567.488	997.602	1219.64	2244.79	1270.23	842.953
S-methyl-L-cysteine		C4H9NO2S	135.035	14.9	1.00134	0.796068	0.699134	0.937229	0.588745	0.447136	0.169159	-0.276739	24747.2	24857.8	24789.1	24927.5	24949.8	24647.8	24718.8	25193.8	24045.5	24802.7	24870.9	24248.8	25243.4	24897.1	25084.3	24603.1	25502.8	24540.2	24391.3	24726.2	24970.6
Serine		C3H7NO3	105.043	13.1	0.880376	0.884434	0.699134	0.937229	0.818182	-2.93821	-0.288595	2.72982	3893.58	3779.18	3882.34	4477.7	4184.93	3089.57	4296.32	3782.18	3530.77	3698.93	4110.55	3809.83	3315.99	3839.86	3899.91	3015.49	3700.9	3491.04	4076.18	4475.21	4535.24
Homospermidine (4,4'-Diaminodibutylamine)		C8H21N3	159.173	7.35	0.493952	0.982609	1	0.937229	0.937229	-3.25643	-3.84478	-0.608154	14253	13788.8	13705	20195.9	13853.2	11022.8	11170	13825.9	15450.1	10703.5	12473.9	15671.5	16960.7	14490.7	12432.9	11189.9	14269.1	13770.8	18630.3	13085.7	11284.1
						In red p-values under 0,05

## Sheet: Lentil
Lentil Untarget analysis
																Peak areas
						Statistical analysis				Percentage of change between strains			Mean			Rlv UPM791 (D)						Rlv UPM1458 (E)						Rlv UPM791 (pBBRc189) (F)
Name	Formule	Mass (avg)	MT (avg)	RMT	RMTdatabase	pKruskal	p (DE)	p (EF)	p (DF)	% change (E v D)	% change (F v D)	% change (F v E)	Rlv UPM791 (D)	Rlv UPM1458 (E)	Rlv UPM791 (pBBRc189) (F)	[Area] D1	[Area] D2	[Area] D3	[Area] D4	[Area] D5	[Area] D6	[Area] E1	[Area] E2	[Area] E3	[Area] E4	[Area] E5	[Area] E6	[Area] F1	[Area] F2	[Area] F3	[Area] F4	[Area] F5	[Area] F6
N6- methyl-L-lysine	C7H16N2O2	160.12	10.18	0.68414	0.7	0.00552302	0.00865801	0.24026	0.004329	25.6223	35.0109	7.4736	315.147	395.895	425.482	391.862	292.321	306.267	338.102	211.154	351.173	397.936	429.175	407.475	345.681	402.937	392.165	405.034	364.811	501.633	417.466	457.636	406.314
5'-Methylthioadenosine	C11H15N5O3S	297.091	13.26	0.891129	0.86	0.00951419	0.179654	0.0411255	0.004329	27.5564	70.0631	33.3238	607.434	774.821	1033.02	526.065	273.013	550.964	862.009	804.462	628.089	719.53	443.892	763.258	935.812	917.675	868.758	833.989	1142.89	1213.94	1119.43	904.933	982.942
L-Alanine	C3H7NO2	89.0481	12.17	0.817876	0.809066	0.014752	0.393939	0.0930736	0.0021645	8.12424	20.7772	11.7023	58856	63637.6	71084.7	57857.1	60261.9	62672.1	62177.4	52306	57861.7	65112	83659.1	55556.9	64134.3	60544.6	52819	65205.1	68863.5	69654.2	62787.5	83786.3	76211.6
N2-Succinyl-L-arginine	C10H18N4O5	274.129	13.72	0.922043		0.017581	0.00865801	0.699134	0.025974	-52.9943	-45.9875	14.9063	647.83	304.517	349.909	913.285	621.953	822.876	774.6	390.01	364.256	333.437	450.506	304.945	281.391	227.283	229.539	499.37	342.143	274.107	249.243	179.259	555.334
S-Adenosyl-L-homocysteine	C14H20N6O5S	384.124	11.97	0.804435	0.77	0.0191929	0.0021645	0.24026	0.24026	32.2451	19.7885	-9.41934	3146.44	4161.02	3769.08	2883.47	3006.08	3477.5	3683.98	2731.63	3096	3769.19	3925.17	4058.64	4440.44	4627.66	4145.01	3282.5	3373.49	5180.97	4402.44	3424.11	2950.96
Glutathione disulfide (Adduct M+2H= 306.0771)	C20H32N6O12S2	612.152	15.16	1.01882	1.02	0.0241096	0.0021645	0.937229	0.0930736	45.686	83.7268	26.1115	21650.3	31541.5	39777.4	24852.1	21051.4	19958.8	21276.5	25348.4	17414.6	26098.7	32619.3	35439.2	30838.4	29931.6	34321.6	19427.1	23981.4	70859	54456.6	41635.1	28305.5
N6,N6,N6-trimethyl-L-lysine	C9H20N2O2	188.156	10.27	0.690188	0.72	0.0258623	0.179654	0.00865801	0.179654	-12.9775	24.3468	42.8903	1068.07	929.465	1328.12	960.333	1050.43	1309.16	1308.42	798.205	981.891	930.149	825.062	877.254	925.865	1061.68	956.785	1028.78	1438.64	1623.3	1721.34	980.258	1176.37
L-Noradrenaline	C8H11NO3	169.074	11.76	0.790323	0.8	0.0319225	0.937229	0.025974	0.025974	-3.32846	22.3082	26.5194	493.637	477.206	603.758	412.754	506.474	500.297	523.469	590.93	427.896	374.911	408.458	444.849	567.456	523.973	543.59	688.392	559.12	581.169	626.143	518.05	649.676
Glutamic acid	C5H9NO4	147.053	14	0.94086	0.92	0.0403354	0.025974	0.818182	0.0411255	-23.2764	-23.3843	-0.140607	34014.3	26097	26060.3	28738.8	24952.7	40120.1	36846.7	32648.3	40779.1	19867.5	35275.7	24759	23971.2	28672.2	24036.2	27530.5	34278.8	25866.3	23459.3	22272.1	22954.6
N5-Methyl-L-glutamine	C6H12N2O3	160.084	14.01	0.941532		0.0445514	0.484848	0.0411255	0.0411255	-7.66668	-26.4585	-20.3522	965.544	891.519	710.075	877.305	683.077	1306.56	891.051	1153.19	882.08	799.014	1343.87	652.592	788.919	942.187	822.528	763.356	696.114	754.859	739.943	716.428	589.753
β-Alanine	C3H7NO2	89.0479	10.37	0.696909	0.656831	0.0489212	0.025974	0.818182	0.0649351	25.4594	18.3577	-5.66055	7288.11	9143.62	8626.04	7577.39	7676.99	8237.33	8108.61	5124.59	7003.76	8926.83	11491.5	7222.05	8443.63	9864.72	8913.02	7741.37	8791.8	9818.35	8944.2	7492.89	8967.63
Asparagine	C4H8N2O3	132.053	13.55	0.910618	0.88	0.0572889	0.0411255	0.484848	0.0649351	21.3231	29.2276	6.51525	72756.4	88270.3	94021.3	77302.7	79367.4	80841.4	76781.8	64398.8	57846	102804	78375.8	89427.9	97030.3	85168.6	76814.9	110409	106349	85887.2	78945.1	69931.4	112606
2-Aminoadipic acid	C6H11NO4	161.069	14.01	0.941532	0.93	0.0643969	1	0.0649351	0.0411255	0.451859	-20.8373	-21.1934	919.291	923.445	727.736	836.683	591.913	1282.12	859.536	1050.29	895.203	880.872	1343.87	652.592	788.919	988.628	885.783	787.212	696.114	753.267	739.943	801.1	588.778
N6-Acetyl-L-Lysine/Glycyl-L-leucine/D-Alanyl-D-Valine	C8H16N2O3	188.115	12.18	0.818548	0.84/0.84/0.83	0.0852652	0.484848	0.393939	0.0151515	5.13151	15.4417	9.80692	998.598	1049.84	1152.8	854.329	1005.09	1032.29	1120.82	1004.12	974.942	1049.31	1278.2	882.643	1094.83	1096.08	897.985	1063.28	1067.81	1204.1	1048.83	1334.83	1197.94
Cytosine	C4H5N3O	111.04	10.3	0.692204	0.64461	0.0947299	0.309524	0.0649351	0.179654	13.5431	-15.2164	-25.3291	421.706	478.818	357.538	297.25	287.097	511.685	464.489	584.596	385.123	564.494	306.185	341.966	604.374	528.367	527.525	425.581	270.334	381.471	503.061	279.348	285.432
L-Proline	C5H9NO2	115.063	13.9	0.93414	0.93	0.096972	0.0930736	0.0930736	0.393939	-14.3732	50.6016	75.8813	35044.6	30007.6	52777.8	39385.9	31735.8	33396.9	36446.6	34054.7	35247.7	25462.1	36064.2	32770.8	26746.4	34010.4	24991.6	26126.6	32244.7	91266.6	79144.5	49032.5	38851.6
L-arginine	C6H14N4O2	174.113	10.23	0.6875	0.67	0.096972	0.132035	0.484848	0.0649351	23.7378	37.0737	10.7775	9033.64	11178	12382.7	11045.3	7338.13	8748.05	12145.8	6586.95	8337.62	9402.22	11030.8	9077.56	13099.6	10926.2	13531.8	8595.86	11939.2	15911.4	14356.9	13111.1	10382
Valine	C5H11NO2	117.079	13.14	0.883065	0.871566	0.109004	0.025974	0.937229	0.24026	22.406	14.7025	-6.29341	23931.5	29293.6	27450.1	24903.3	22413.4	24413.6	26573.2	22605	22680.9	30544.5	38503.1	23168.7	25278.1	29506.5	28761	19720.4	22737.4	33344.8	30909.8	31841.9	26146.1
Homoserine	C4H9NO3	119.058	13.6	0.913978	0.884982	0.120314	1	0.454545	0.454545	-	-	-	0	0	3680.66	0	0	0	0	0	0	0	0	0	0	0	0	0	0	0	11058.5	11025.5	0
Glycine	C2H5NO2	75.0326	11.46	0.770161	0.759615	0.140168	0.0411255	0.699134	0.309524	19.8874	17.9367	-1.6271	12221.3	14651.8	14413.4	12025.5	10703.7	13200.9	13721.1	11085.8	12591	11984.5	16085.8	13704.7	14911	15148.9	16076.2	11078.9	12392.7	19241.1	17168.1	13445.1	13154.8
Nicotinamide	C6H6N2O	122.05	10.52	0.706989	0.68	0.140168	0.179654	0.484848	0.0930736	20.5755	36.4698	13.182	7759.66	9356.25	10589.6	9890.09	8654	6886.84	9133.84	4260.56	7732.62	9450.09	10928.3	9086.08	10299.5	8710.06	7663.54	11629.2	13452.8	12621.4	10297.4	7102.98	8433.76
S-Adenosylmethionine	C15H22N6O5S	398.14	10.34	0.694892	0.7	0.149481	0.588745	0.179654	0.0930736	23.0895	56.0694	26.7935	668.571	822.941	1043.44	463.649	398.788	783.512	809.266	992.09	564.123	534.757	359.27	759.596	946.939	1154.32	1182.77	563.342	775.128	1249.98	1304.14	1268.59	1099.43
Hypoxanthine	C5H4N4O	136.038	14.94	1.00403	1.01	0.160348	0.132035	0.393939	0.179654	17.2971	10.6987	-5.62539	56909.9	66753.7	62998.5	64499.3	62804	56787.6	58177.8	43008.6	56182.2	70639.2	80244.5	57423.7	66605.4	73049.4	52559.9	64672.9	66709.2	70515.4	54797.9	56501	64794.8
L-lysine	C6H14N2O2	146.105	9.95	0.668683	0.65	0.191098	0.132035	0.588745	0.179654	29.015	40.0656	8.56542	16487.9	21271.9	23093.9	16858.1	12148.6	17411.1	20067.4	17256.3	15186.1	15827.5	15322.8	22215.2	23604.3	25070.2	25591.4	16682.4	20883.8	31190.6	29411.7	26208.3	14186.8
Putrescine	C4H12N2	88.0996	7.23	0.485887	0.42	0.22908	0.937229	0.309524	0.0930736	0.793086	15.3531	14.4454	875.277	882.219	1009.66	951.822	654.887	920.175	1115.09	854.322	755.37	664.801	681.595	986.713	1194.68	822.799	942.724	986.007	1041.76	1125.39	1165.06	976.535	763.197
4-Aminobutyric acid|3-Aminobutyric acid	C4H9NO2	103.063	10.76	0.723118	0.69/0.71	0.268262	0.484848	0.484848	0.132035	-4.40445	-15.1062	-11.1948	23637.3	22596.2	20066.6	20123.6	21663	24752.3	23146	28412.6	23726.3	18507.5	23361.7	21980.3	22156.5	30634.1	18937.2	15522.5	18663.4	19953.6	17511.7	25123.9	23624.4
S-methyl-L-cysteine	C4H9NO2S	135.035	14.9	1.00134	1	0.271418	0.699134	0.179654	0.24026	0.0183883	0.467412	0.448941	24626.1	24630.6	24741.2	24362.5	24660.9	24560.7	25237.6	24503.9	24431	24642.5	24438.5	24657.1	25008.4	24462.9	24574.4	24665	24500	24924.5	24660.6	24832.5	24864.7
Methionine	C5H11NO2S	149.051	13.76	0.924731	0.9	0.271418	0.132035	0.937229	0.309524	15.4987	15.4325	-0.0573161	8948.23	10335.1	10329.2	9860.84	6987.98	9425.34	10980.5	7558.07	8876.68	7984.86	10371.4	9608.36	10314.1	11628.5	12103.3	7200.4	8666.46	14185.2	11244.8	9953.17	10725
Glutamine	C5H10N2O3	146.069	13.86	0.931452	0.92	0.277842	0.24026	0.179654	0.937229	12.1972	-2.86391	-13.4238	4137.12	4641.73	4018.63	4441.38	3327.12	4305.53	5468.03	3450.66	3829.99	5017.02	5668.34	4085.01	4018.14	4430.91	4630.97	4300.67	5028.91	3583.13	3013.3	3833.91	4351.87
Threonine	C4H9NO3	119.058	13.21	0.887769	0.863344	0.281111	0.24026	0.937229	0.179654	11.9148	13.4386	1.36157	9669.56	10821.7	10969	9735.77	8063.59	10338.5	11181.5	8190.28	10507.7	9615.56	12183.7	9362.66	10387.8	11550.4	11829.9	9242.59	10296.5	12857.9	11058.5	11025.5	11333.1
Dimethylethanolamine	C4H11NO	89.0841	9.84	0.66129		0.312315	0.588745	0.179654	0.393939	11.6598	-11.8088	-21.018	8969.36	10015.2	7910.19	11964.8	11058.4	8830.51	8826.42	6577.13	6558.97	7786.73	14120.6	10968.2	9598.03	6707.42	10910	7254.97	6999.43	8618.26	7571.4	8471.98	8545.08
Adenosine	C10H13N5O4	267.098	13.06	0.877688	0.85	0.317843	0.24026	0.818182	0.24026	8.64808	-11.842	-18.8591	2085.28	2265.62	1838.34	2480.09	2626.58	1997.47	1754.39	1787	1866.15	1760.52	5305.18	1510.87	1655.59	1881.43	1480.12	1824.48	1799.47	1643.38	1504.54	1766.51	2491.67
Tyrosine	C9H11NO3	181.073	14.38	0.966398	0.96	0.325365	0.309524	0.937229	0.179654	16.0787	14.3172	-1.51752	9285.53	10778.5	10615	9445.01	7372.94	9612.06	11931.1	7732.33	9619.78	8710.83	10950.7	9091.82	10690.7	11790.3	13436.8	8517.15	9962.97	13686.7	12015.4	9503.67	10003.8
Spermidine	C7H19N3	145.153	7.14	0.479839	0.42	0.331124	0.24026	0.588745	0.309524	67.4945	36.8697	-18.2841	829.561	1389.47	1135.42	462.725	470	864.648	940.883	1368.77	870.342	720.256	325.982	2005.72	1712.38	1641.77	1930.7	1091.9	732.309	1767.02	1153.59	1209.07	858.618
Histidine	C6H9N3O2	155.069	10.41	0.699597	0.69	0.331124	0.393939	0.699134	0.179654	7.52216	12.85	4.95512	6199.03	6665.33	6995.61	6127.7	4945.78	6409.58	7697.57	5235.96	6777.6	6000.18	6951.14	5729.08	6893.61	6960.7	7457.3	5711.98	7198.31	7847.38	6744.86	6651.92	7819.21
N,N-Dimethylglycine	C4H9NO2	103.064	14.04	0.943548	0.94	0.342948	0.484848	0.393939	0.24026	20.4953	71.4159	42.2594	3977.01	4792.1	6817.22	1475.01	2292.79	5541.61	4713.39	6744.52	3094.72	3638.25	5127.37	5051.3	5109.41	5047.03	4779.27	2335.06	3071.8	12124.9	9644.96	8401.49	5325.07
Homospermidine (4,4'-Diaminodibutylamine)	C8H21N3	159.173	7.35	0.493952		0.367879	0.309524	0.937229	0.24026	20.0746	23.6421	2.97104	30188.8	36249	37326	38713.4	22889.7	33042.7	35764.6	27339.7	23382.4	30188.4	23325.6	47389.4	46113.1	33259.2	37218.5	42240.7	41674.2	50112.9	44619.2	25749.5	19559.6
Leucine/Isoleucine	C6H13NO2	131.094	13.39	0.899866	0.86	0.372207	0.24026	0.484848	0.484848	13.145	5.62968	-6.64222	61875.3	70008.8	65358.7	66647.9	50638.6	62806.9	77599.3	51466.1	62093	59842	73186.1	62564.4	70315.6	75209.2	78935.6	51891.3	61475.5	81176.4	69867.9	63861.7	63879.3
N6,N6-Dimethyl-L-Lysine	C6H14N4O2	174.136	9.63	0.647177	0.72	0.399266	0.24026	0.484848	0.588745	14.488	6.79768	-6.71713	2237.55	2561.73	2389.65	2328.09	2291.7	2445.17	2537.49	1970.63	1852.23	2248.12	2549.03	3038.13	2421.88	2253.4	2859.81	2330.16	2259.27	2774.93	2448.34	2320.53	2204.68
Citrulline	C6H13N3O3	175.096	14.1	0.947581	0.95	0.420842	0.24026	0.818182	0.393939	-26.8875	-27.8513	-1.31829	1029.05	752.364	742.446	725.994	623.694	1349.82	886.214	1711.88	876.7	563.318	586.133	775.973	560.09	1063.61	965.062	329.395	392.747	1284.51	968.144	1023.47	456.409
Glutathione	C10H17N3O6S	307.083	15.96	1.07258	1.08	0.430803	0.393939	0.393939	0.393939	29.3743	197.5	129.953	12172.8	15748.5	36214.1	6210.6	3448.84	12006.6	17148.5	21693.5	12528.8	4387.51	6835.79	25571.6	17631.3	19064.3	21000.4	3303.89	1951.05	71496.3	56436.9	55020.9	29075.7
N-Methyl-L-glycine	C3H7NO2	89.0478	12.63	0.84879	0.825224	0.459426	0.588745	0.699134	0.24026	16.2426	67.2373	43.8693	4315.21	5016.11	7216.65	2957.6	2908.39	5997.13	4604.71	6378.08	3045.36	5389.94	6021.04	4424.22	4568.97	4594.05	5098.45	2934.01	3805.72	13619.4	10686.7	7471.18	4782.8
Nicotinate	C6H5NO2	123.034	13.25	0.890457	0.877953	0.459426	0.699134	0.24026	0.588745	-16.0223	22.737	46.1542	3844.18	3228.25	4718.23	3071.26	3511.58	3363.59	2533	7664.65	2921	2950.78	3233.74	2524.42	2328.37	3989.83	4342.38	2666.96	2705.25	6214.19	4416.58	8799.56	3506.84
Phenylalanine	C9H11NO2	165.079	14.1	0.947581	0.94	0.484254	0.393939	0.588745	0.393939	11.7182	4.83977	-6.15696	13117.6	14654.7	13752.4	13305.9	9536.5	12911.1	18446.4	10691.1	13814.5	11184.4	13621.5	12216.1	16060.9	15963.3	18882.1	11811.6	15133	14682.9	12165.8	14377	14344.4
Trimethylamine-N-oxide	C3H9NO	75.07	9.63	0.647177	0.63	0.504488	0.24026	0.588745	0.937229	21.1852	5.93002	-12.5883	110954	134459	117533	137540	118782	114300	130357	85571.6	79170.5	105837	138099	169695	121534	102381	169211	126626	103329	138497	115153	111396	110198
Guanosine	C10H13N5O5	283.094	15.89	1.06788	1.09	0.504488	0.309524	0.818182	0.484848	-13.3554	-17.4886	-4.77033	1367.26	1184.65	1128.14	1980.87	1652.01	1230.9	1075.48	1028.13	1236.15	1254.39	1701.39	989.251	1002.48	1183.83	976.569	1273.74	1253.73	1020.14	805.099	1052.18	1363.96
Tryptophan	C11H12N2O2	204.091	14.14	0.950269	0.96	0.519457	0.179654	0.937229	0.699134	10.1781	10.1923	0.0128698	3977.68	4382.53	4383.1	3599.39	3833.44	3889.35	4289.93	4169.28	4084.7	3528.4	4044.92	4451.53	4345.55	4906.3	5018.49	2927.81	3523.5	5587.33	5302.86	3910.21	5046.87
Adenine	C5H5N5	135.054	10.72	0.72043	0.676638	0.522504	0.699134	0.309524	0.588745	3.37871	-1.76474	-4.97535	2248.38	2324.35	2208.7	2769.21	2219.32	2414.11	2157.1	2372.8	1557.73	2547.18	1951.03	2328.46	2417.76	2170.16	2531.49	2294.49	2286.01	2100.31	2464.43	2078.94	2028.05
Ornithine	C5H12N2O2	132.089	9.88	0.663978	0.64	0.547529	0.818182	0.309524	0.588745	-5.4968	10.3246	16.7416	2673.03	2526.1	2949.01	2717.16	1767.66	2955	2417.69	2572.56	3608.12	1851.1	1846.94	2498.66	2518.72	2761.79	3679.37	2186.57	2141.55	4066.47	3067.3	2811.63	3420.54
Adenosine 5′-monophosphate	C10H14N5O7P	347.063	20.61	1.38508	1.57	0.55722	0.699134	0.309524	0.699134	8.7185	-2.8284	-10.6209	596.743	648.77	579.865	545.173	502.36	655.3	687.366	533.215	657.046	643.765	645.854	647.972	614.721	792.489	547.82	596.841	646.241	665.15	512.41	599.525	459.022
meso-2,6-Diaminoheptanedioate (Diaminopimelic acid)	C7H14N2O4	190.095	12.13	0.815188	0.79	0.567082	0.818182	0.393939	0.484848	2.52217	15.4211	12.5816	2813.09	2884.04	3246.9	3532	2659.1	2701.6	2423.46	2809.5	2752.88	3030.89	2752.88	2606.69	2066.09	4842.79	2004.91	2092.67	3616.69	3380.29	3611.37	4480.11	2300.27
Serine	C3H7NO3	105.043	13.1	0.880376	0.85	0.611875	0.393939	0.818182	0.588745	7.83319	11.1543	3.07986	5661.26	6104.72	6292.74	5958.51	4059.37	6000.39	5960.81	4304.3	7684.2	5559.71	6287	5390.77	6174.87	6185.36	7030.61	4811.97	5465.77	6374.48	5380.11	6254.53	9469.55
Inosine	C10H12N4O5	268.081	20.69	1.39046	1.47	0.652528	0.393939	0.699134	0.818182	-14.8406	-6.75085	9.49955	7129.05	6071.05	6647.77	9844.14	8388.81	6505.52	5697.95	5063.6	7274.26	6710.65	8307.1	5245	4905.58	7495.63	3762.35	7519.65	7030.48	6459.21	4404.78	6637.17	7835.36
Choline	C5H14NO	103.099	9.74	0.65457	0.64	0.675831	0.393939	0.699134	0.937229	5.8588	4.06208	-1.69728	764549	809342	795605	807801	800465	752519	835527	681976	709005	810629	929915	853912	772374	705933	783292	966152	834105	807477	734649	679817	751433
L-Pipecolic acid	C6H11NO2	129.078	13.38	0.899194	0.87	0.687792	0.699134	0.699134	0.484848	5.23457	12.1584	6.57945	3925.34	4130.81	4402.6	2568.32	2363.93	5948.39	4025.82	5732.63	2912.93	4630.48	3280.74	5858.87	5142.64	3109.24	2762.91	3625.19	3471.65	6325.59	5607.49	2998.27	4387.39
Xanthine	C5H4N4O2	152.034	20.76	1.39516	1.52	0.691826	0.588745	0.937229	0.484848	3.21447	5.519	2.23275	25938.1	26771.9	27369.6	25603.3	24596.6	28857.5	26599.4	23052.2	26919.7	24162.1	27329.7	26296.4	26866.5	29482.5	26494	25849.9	27621	32432	25460.7	24753.6	28100.4
Betaine	C5H11NO2	117.079	14.42	0.969086	0.96	0.863986	0.699134	0.818182	0.818182	6.04009	1.16092	-4.60125	28129.4	29828.4	28455.9	17421.9	17606.4	38729.9	33879	34492.8	26646.2	21176.6	25562.7	40300.8	28106.5	27626.6	36197.2	18022.3	23073.1	39286.1	38416.8	28415.6	23521.7
Aspartic acid	C4H7NO4	133.037	14.5	0.974462	0.97	0.948729	1	1	0.699134	-1.97823	-9.52889	-7.70304	15338.4	15035	13876.8	12358.7	11342.1	18155.1	17049.4	13736.7	19388.6	12598.2	16137.6	15187.1	13625.4	13145.3	19516.5	14005.7	13996.8	15065.8	16402.6	7955.91	15834.4
N-acetylnorspermidine	C8H19N3O	173.151	12.06	0.810484		0.959891	0.937229	0.699134	1	0.264101	-1.22849	-1.48866	2196.05	2201.85	2169.07	2170.48	2174.53	2304.41	2113.53	2084.46	2328.89	2232.28	2168.52	2273.08	2246.06	2173.36	2117.81	2240.61	2278.97	2280.27	2118.57	1854.44	2241.57
						In red p-values under 0,05
